# Supplementary material for: Potato Juice, a Starch Industry Waste, as a Cost-Effective Medium for the Biosynthesis of Bacterial Cellulose
Source: Int J Mol Sci. 2021 Oct 6;22(19):10807. doi: 10.3390/ijms221910807 (PMC8509763; doi:10.3390/ijms221910807)
Supplement: Supplementary file 1 [file ijms-22-10807-s001.zip]

Archive with 1 entries (1 files):
- ijms-1396112-supplementary.pdf
